# Supplementary material for: Insights into Reactive Oxygen Species Production-Scavenging System Involved in Sugarcane Response to Xanthomonas albilineans Infection under Drought Stress
Source: Plants (Basel). 2024 Mar 17;13(6):862. doi: 10.3390/plants13060862 (PMC10974620; doi:10.3390/plants13060862)
Supplement: Supplementary file 1 [file plants-13-00862-s001.zip]

Archive with 1 entries (1 files):
- plants-2884704-supplementary.pdf
